# Supplementary material for: The Effect of Guisangyou Tea on Abnormal Lipid Metabolism in Mice Induced by High-Fat Diet
Source: Foods. 2023 May 27;12(11):2171. doi: 10.3390/foods12112171 (PMC10252605; doi:10.3390/foods12112171)
Supplement: Supplementary file 1 [file foods-12-02171-s001.zip]

Archive with 1 entries (1 files):
- foods-2389384-supplementary.pdf
